# Supplementary material for: Transcriptional and post-transcriptional regulation of CARMN and its anti-tumor function in cervical cancer through autophagic flux blockade and MAPK cascade inhibition
Source: J Exp Clin Cancer Res. 2024 Nov 19;43:305. doi: 10.1186/s13046-024-03229-y (PMC11575122; doi:10.1186/s13046-024-03229-y)
Supplement: Supplementary file 1 — Supplementary Material 1. [file 13046_2024_3229_MOESM1_ESM.zip]

Archive with 2 entries (2 files):
- Supplementary_Figures(S1-S14)_ESM.zip
- Supplementary_materials_ESM.docx
